# Supplementary material for: The Resistance of Vibrio cholerae O1 El Tor Strains to the Typing Phage 919TP, a Member of K139 Phage Family
Source: Front Microbiol. 2016 May 18;7:726. doi: 10.3389/fmicb.2016.00726 (PMC4870250; doi:10.3389/fmicb.2016.00726)
Supplement: TABLE S1 — The V. cholerae O1 El Tor strains used in this study. [file Table_1.XLS]

## Sheet: Sheet1
Corresponding numbers of citation strains	strain ID	location isolated	source isolated	year isolated	ctxB gene	phage production	phase 919TP plaque formation	K139 genome sequence
367	228	Liaoning	Water	2004	（-）	（-）	（-）	（-）
417	323	Liaoning	Water	2005	（-）	（-）	（+）	（-）
V06-92	2113	Guangdong	Water	2006	（-）	（-）	（-）	（-）
V07-16	1888	Guangdong	Water	2007	（-）	（-）	（-）	（-）
SN004	57	Fujian	Patient	2005	（+）	（-）	（+）	（-）
SN005	1306	Jiangxi	Patient	1998	（+）	（+）	（-）	（+）
SN010	1493	Sichuan	Patient	1998	（+）	（+）	（-）	（+）
SN011	1479	Sichuan	Patient	1998	（+）	（+）	（-）	（+）
SN013	2248	Shandong	Patient	2008	（+）	（-）	（+）	（-）
SN014	2454	Hainan	Patient	2005	（+）	（-）	（-）	（-）
SN019	1283	Jiangxi	Patient	1984	（+）	（-）	（+）	（-）
SN020	129	Guangdong	Patient	1994	（+）	（+）	（-）	（+）
SN021	132	Guangdong	Patient	1978	（+）	（-）	（+）	（-）
SN022	143	Guangdong	Patient	2001	（+）	（+）	（-）	（+）
SN023	147	Guangdong	Patient	2002	（+）	（-）	（-）	（-）
SN024	1525	Chongqing	Patient	1994	（+）	（+）	（-）	（+）
SN025	1551	Guangdong	Patient	1979	（+）	（-）	（+）	（-）
SN026	1575	Guangdong	Patient	1990	（+）	（+）	（-）	（+）
SN027	1583	Guangdong	Patient	1991	（+）	（+）	（-）	（+）
SN029	1605	Guangdong	Patient	1993	（+）	（+）	（-）	（+）
SN032	1944	Xinjiang	Water	2000	（+）	（+）	（-）	（+）
SN033	958	Liaoning	Patient	2001	（+）	（+）	（-）	（+）
SN034	2255	–	Patient	2008	（+）	（-）	（-）	（-）
SN035	2308	Anhui	Patient	1978	（+）	（+）	（-）	（+）
SN036	2530	Shandong	Patient	1996	（+）	（+）	（-）	（+）
SN037	2574	Fujian	Patient	1980	（+）	（-）	（+）	（-）
SN038	2578	Fujian	Patient	1985	（+）	（-）	（+）	（-）
SN039	2580	Fujian	Patient	1989	（+）	（-）	（+）	（-）
SN040	2605	Guizhou	Patient	1998	（+）	（+）	（-）	（+）
SN041	2657	Yunnan	Patient	1995	（+）	（-）	（+）	（-）
SN042	2710	Yunnan	Patient	1986	（+）	（-）	（+）	（-）
SN043	2744	Guangdong	Patient	1962	（+）	（+）	（-）	（+）
SN044	2752	Anhui	Stool	1981	（+）	（-）	（+）	（-）
SN045	2757	Guangdong	Stool	1987	（+）	（-）	（-）	（+）
SN046	2783	Hebei	Patient	1964	（+）	（+）	（-）	（+）
SN047	2833	Shanghai	–	1979	（+）	（-）	（-）	（-）
SN048	2848	Xinjiang	Patient	1988	（+）	（-）	（+）	（-）
SN049	2865	Guangdong	Stool	1961	（+）	（+）	（-）	（+）
SN050	2873	Guangdong	Stool	1961	（+）	（+）	（-）	（+）
SN051	2881	Guangdong	Stool	1961	（+）	（-）	（+）	（-）
SN053	2914	Guangdong	Stool	1966	（+）	（-）	（+）	（-）
SN054	2921	Zhejiang	Stool	1962	（+）	（+）	（-）	（+）
SN055	2957	Tianjin	Stool	1964	（+）	（+）	（-）	（+）
SN056	2981	Shanghai	Seafood	1965	（-）	（-）	（-）	（-）
SN057	3014	Hainan	Patient	1969	（+）	（+）	（-）	（+）
SN058	3024	–	–	1973	（+）	（+）	（-）	（+）
SN059	3075	Jiangsu	Stool	1974	（+）	（+）	（-）	（+）
SN060	3270	Xinjiang	Patient	1977	（+）	（+）	（-）	（+）
SN061	4070	Jilin	Patient	1994	（+）	（-）	（-）	（+）
SN061	3289	Zhejiang	Patient	1978	（+）	（+）	（-）	（+）
SN062	3304	Hebei	Patient	1979	（+）	（-）	（+）	（-）
SN063	3497	Jiangxi	Patient	1980	（+）	（-）	（+）	（-）
SN064	3538	Xinjiang	Patient	1981	（+）	（-）	（+）	（-）
SN065	3564	Zhejiang	Patient	1982	（+）	（-）	（+）	（-）
SN066	3595	Guangdong	–	1983	（+）	（-）	（+）	（-）
SN067	3626	Sichuan	Water	1983	（+）	（-）	（+）	（-）
SN068	3633	Hubei	Patient	1984	（+）	（-）	（+）	（-）
SN069	3735	Anhui	–	1988	（+）	（-）	（+）	（-）
SN070	4039	Liaoning	Patient	1993	（+）	（+）	（-）	（+）
SN072	4210	Jiangxi	Patient	1999	（+）	（+）	（-）	（+）
SN073	6310	Indonesia	Stool	1961	（-）	（+）	（-）	（+）
SN074	6311	Indonesia	Stool	1961	（+）	（+）	（-）	（+）
SN075	6312	Indonesia	Stool	1961	（+）	（-）	（+）	（-）
SN076	3012	Fujian	Patient	1963	（+）	（-）	（+）	（-）
SN077	2938	Xinjiang	Patient	1964	（+）	（+）	（-）	（+）
SN078	863	Mauritania	–	1986	（+）	（+）	（-）	（+）
SN079	2641	Guangdong	Patient	1993	（+）	（+）	（-）	（+）
SN080	936	Liaoning	Patient	1998	（+）	（+）	（-）	（+）
SN081	956	Liaoning	Patient	2001	（+）	（-）	（+）	（-）
SN082	9	Zhejiang	Patient	2001	（+）	（-）	（+）	（-）
SN083	4313	Anhui	Patient	2010	（+）	（-）	（+）	（-）
SN084	5531	Peru	–	1991	（+）	（-）	（+）	（-）
SN085	2742	Guangdong	Patient	1961	（+）	（+）	（-）	（+）
SN086	2874	Guangdong	Stool	1961	（+）	（+）	（-）	（+）
SN087	T21	Thailand	Patient	1990	（+）	（-）	（-）	（+）
SN088	1020	Guangdong	Patient	2001	（+）	（-）	（+）	（-）
SN089	V01	Chile	Patient	1991	（+）	（-）	（+）	（-）
SN090	X190	Peru	Patient	1991	（+）	（-）	（-）	（-）
	243	Liaoning	Water	2004	（-）	（-）	（-）	（-）
	244	Liaoning	Water	2004	（-）	（-）	（-）	（-）
	1455	Guangdong	Water	2006	（-）	（-）	（-）	（-）
	235	Liaoning	Patient	2004	（-）	（-）	（-）	（-）
	30	Zhejiang	Seafood	2005	（-）	（-）	（-）	（-）
	41	Zhejiang	Patient	2005	（-）	（-）	（-）	（-）
	154	Guangdong	Patient	2003	（-）	（-）	（-）	（-）
	165	Guangdong	Patient	2003	（-）	（-）	（-）	（-）
	197	Guangdong	Patient	2005	（-）	（-）	（-）	（-）
	202	Guangdong	Patient	2005	（-）	（-）	（-）	（-）
	1104	Guangdong	Patient	2002	（-）	（-）	（-）	（-）
	2489	Hainan	–	2005	（-）	（-）	（-）	（-）
	4668	Guangdong	–	2008	（-）	（-）	（-）	（-）
	1048	Guangdong	Patient	2001	（+）	（-）	（-）	（-）
	249	Liaoning	Water	2004	（-）	（-）	（-）	（+）
	322	Liaoning	Water	2005	（-）	（-）	（+）	（-）
	326	Liaoning	Seafood	2005	（-）	（-）	（+）	（-）
	327	Liaoning	Seafood	2005	（-）	（-）	（+）	（-）
	1059	Guangdong	Patient	2001	（-）	（-）	（+）	（-）
	1869	Liaoning	Water	2004	（-）	（-）	（+）	（-）
	1870	Liaoning	Water	2004	（-）	（-）	（+）	（-）
	1006	Fujian	–	2001	（+）	（-）	（+）	（-）
	1034	Guangdong	Patient	2001	（+）	（-）	（+）	（-）
	1036	Guangdong	Patient	2001	（+）	（-）	（+）	（-）
	1038	Guangdong	Patient	2001	（+）	（-）	（+）	（-）
	1046	Guangdong	–	2001	（+）	（-）	（+）	（-）
	1049	Guangdong	Patient	2001	（+）	（-）	（+）	（-）
	45	Zhejiang	Patient	2005	（+）	（+）	（-）	（+）
	596	Sichuan	Patient	2000	（+）	（+）	（-）	（+）
	597	Sichuan	Patient	2000	（+）	（+）	（-）	（+）
	601	Sichuan	Patient	2000	（+）	（+）	（-）	（+）
	2218	Heilongjiang	Patient	1999	（+）	（+）	（-）	（+）
	2543	Fujian	Patient	1962	（+）	（+）	（-）	（+）
	2549	Fujian	Patient	1962	（+）	（+）	（-）	（+）
	2550	Fujian	Patient	1962	（+）	（+）	（-）	（+）
	2551	Fujian	Patient	1963	（+）	（+）	（-）	（+）
	2556	Fujian	Patient	1963	（+）	（+）	（-）	（+）
	2641	Guangdong	Patient	1993	（+）	（+）	（-）	（+）
	919T	Guangdong	Patient	1961	（+）	（+）	（-）	（+）
